# Supplementary material for: Effectiveness of eHealth Self-management Interventions in Patients With Heart Failure: Systematic Review and Meta-analysis
Source: J Med Internet Res. 2022 Sep 26;24(9):e38697. doi: 10.2196/38697 (PMC9555330; doi:10.2196/38697)
Supplement: Multimedia Appendix 1 [file jmir_v24i9e38697_app1.xlsx]

## Sheet: Sheet1
Author(year)	Country	Type of eHealth technologies	Target of eHealth intervention	Duration of intervention	NYHA Grade	Recruitment	Blinding of participants and personnel	Blinding of outcome assessment	Intervention intensity	Setting	Human component of the intervention	Comparison	Patient number(n)	Age#	Male(n,%)	LVEF(%)#
Negarandeh 2019	Iran	Telephone	Education	2 months	II-III	single center	No blinding	No blinding	the first month: 2 telephone calls made weekly the second month: 1 telephone call made weekly	after discharge	The nurses performed the intervention using a written consultation protocol and the education was provided interactively based on the patients' conditions.	eHealth group usual care	35 33	45–50:15/14 50–60:8/10 60–70:12/9	21(60) 20(60.6)	NA NA
Seto 2012	Canada	Designed telemedical system	Monitoring	6 months	II-IV	single center	No blinding	No blinding	everyday: take morning weight and blood pressure readings; answer HF symptoms questions weekly: ECG recordings	ambulatory clinic	A total of five clinicians managed the alerts when necessary.	eHealth group usual care	50 50	55.1 (13.7) 52.3 (13.7)	41 (82) 38 (76)	27.1(7.8) 27.0(9.9)
Hindricks 2014	Australia, Europe, and Israel	Designed telemedical system	Monitoring	12 months	II-III	multicentre (36 sites)	No blinding	Blinded (No subjective outcomes were measured)	everyday: transmit cumulative and last-saved diagnostic data recored by ICD or CRT-D at a set time or on detection of tachyarrhythmia	No information	Study investigators and a central monitoring unit composed of nurses and physicians reviewed the transmitted data	eHealth group usual care	333 331	65.3 (9.3) 65.8 (9.6)	274 (82.3) 262 (79.2)	26(6) 26(7)
Galinier 2020	France	Telephone + Designed telemedical system	Monitoring + Education	18 months	I-IV	multicentre (38 sites)	No blinding	Blinded (No subjective outcomes were measured)	everyday: measure body weight and record HF symptoms every 3 weeks: telephone calls to educate patients	after discharge(26.4%) hospitalised(73.6%)	The nurses contacted patients in the event of an alert and educated them every 3 weeks.	eHealth group usual care	482 455	70.0(12.4) 69.7(12.5)	354 (73.4) 323 (71.0)	39.3(14.5) 38.1(15.2)
Hale 2016	US	Designed telemedical system	Reminders	3 months	I-III	multicentre (2 sites)	No blinding	No blinding	alert participants when it's time to take their medications	No information	The advisors contacted participants and caregivers when medications were not taken.	eHealth group usual care	14 11	68.4 (11.8) 74.4 (10.4)	7 (64) 9 (64)	NA NA
Yanicelli 2021	Argentina	Mobile or tablet app	Monitoring + Education	3 months	I-IV	single center	No blinding	No blinding	everyday: collect measurements of weight, blood pressure, heart rate and HF symptoms; provide health education messages	ambulatory clinic	The nurses reviewed patients' data and acted to all alert situations by contacting patients when necessary.	eHealth group usual care	15 15	NA NA	10(66) 14(93)	35.93(12.13) 29.8(7.23)
Chen* 2019	China	Mobile phone text message	Education + Reminders	6 months	I-IV	single center	No blinding	No blinding	within the first 10 days: send all educational messages repeat weekly for 1 month: send the reminder messages	after discharge	No human component.(The messages were scheduled to send out automatically)	eHealth group usual care	252 260	60(15) 61(15)	145(57.5) 149 (57.3)	44(17) 45(17)
Chen** 2019	China	Telephone	Education + Reminders	6 months	I-IV	single center	No blinding	No blinding	within 30 days after discharge: 1 structured telephone call; allow patients to call bak the nurses during work time for consultation	after discharge	The research nurses called the patients.	eHealth group usual care	255 260	62(14) 61(15)	139 (54.5) 149 (57.3)	42(16) 45(17)
Koehler 2018	Germany	Designed telemedical system	Monitoring + Education	min 365 days; max 393 days	II-III	multicentre (200 sites)	No blinding	No blinding	everyday: transmission of bodyweight, heart rate, analysis of the heart rhythm, SpO2 and a self-rated health status monthly: education by structured telephone interview	after discharge	The telemedical centre physicians acted promptly and piroritised high-risk patients.	eHealth group usual care	765 773	70(11) 70(10)	533 (70) 537 (69)	41(13) 41(13)
Çavuşoğlu 2016	Turkey	Telephone	Education	6 months	II-IV	multicentre (10 sites)	No blinding	No blinding	once in the first month and once in the third month by telephone	after discharge	A cardiologist or a nurse called the patients.	eHealth group usual care	125 123	60.6(14.3) 61.1(13.2)	95(76) 86(70)	27.4(7.1) 26.2(7.1)
Dendale 2011	Belgium	Designed telemedical system	Monitoring	6 months	NA	multicentre (7 sites)	No blinding	Blinded (No subjective outcomes were measured)	everyday: measure body weight, blood pressure and heart rate	after discharge	The clinic was alerted by Email when necessary. No routine contacts by telephone were performed by the nurses.	eHealth group usual care	80 80	75.9 (9.6) 75.6 (9.8)	50 (62) 54 (67)	34.9 (15.0) 35.9 (15.1)
Wagenaar* 2019	Netherlands	Internet website	Education	12 months	I-IV	multicentre (9 sites)	No blinding	Blinded (No subjective outcomes were measured)	internet website: patients could use it at any time every 3 months: a reminder by Email to use the website	ambulatory clinic	The HF nurses encouraged patients to use the website when consultation.	eHealth group usual care	150 150	66.7(10.4) 66.9(11.6)	112 (74.7) 109 (72.7)	35.2(11.1) 36.2(10.0)
Wagenaar** 2019	Netherlands	Designed telemedical system	Monitoring	12 months	I-IV	multicentre (9 sites)	No blinding	Blinded (No subjective outcomes were measured)	everyday: record body weight, blood pressure and heart rate	ambulatory clinic	The HF nurses received an alert via the e-Vita platform when necessary.	eHealth group usual care	150 150	66.6(11.0) 66.9(11.6)	113 (75.3) 109 (72.7)	35.6(11.2) 36.2(10.0)
Dang 2017	US	Designed telemedical system	Monitoring	3 months	I-IV	single center	No blinding	No blinding	everyday: monitor bodyweight and HF symptoms	ambulatory clinic	The study coordinator contacted patients when receiving an alert.	eHealth group usual care	42 19	53.0(9.4) 60.3(9.0)	28(66.7) 11(57.9)	>=41%:13/8 26-40%:15/6 <=25%:14/5
Oliveira 2017	Brazil	Telephone	Education	4 months	I-III	single center	No blinding	No blinding	weekly during the first 2 months: a total of 8 telephone calls biweekly during the following 2 months: a total of 4 telephone calls	ambulatory clinic	The research nurses called the patients.	eHealth group usual care	19 17	60.5(12.3) 60.0(10.9)	10(52.6) 8(47.4)	36.3(14.1) 26.8(16.9)
Ritchie 2016	US	Designed telemedical system	Mixed interventions	1 months	NA	single center	No blinding	Blinded (No subjective outcomes were measured)	receive post-discharge IVR calls, monitoring or coaching call all patients every day for 7 days and then either daily or every 3 days, depending on patient preference, for an additional 21 calls(28 calls total)	after discharge	No human component.(An interactive voice response system)	eHealth group usual care	168 178	62.7 (12.5) 63.8 (13.5)	82 (48.8) 96 (53.9)	NA NA
Cichosz 2019	Denmark	Designed telemedical system	Monitoring	12 months	II-IV	multicentre (3 sites)	No blinding	No blinding	everyday during the first 2 weeks and then one to two times weekly: measure blood pressure, pulse and bodyweight	ambulatory clinic	A clinical judgment based on the patients' measurement by trained nurses and possibly a subsequent contact with patients.	eHealth group usual care	145 154	70 [59.5, 77] 69 [61, 76]	120(83) 122(79)	NA NA
Bakitas 2020	US	Telephone	Mixed interventions	4 months	III-IV	multicentre (2 sites)	No blinding	No blinding	1) an in-person comprehensive consultation by a care clinician 2) 6 telehealth nurse coaching sessions 3) monthly follow-up calls to assess patients' needs	ambulatory clinic hospitalised	The nurses conducted the telehealth coaching sessions and follow-up calls.	eHealth group usual care	208 207	63.5 (8.0) 64.1 (9.1)	111 (53.4) 110 (53.1)	<40%:90/86 >=40%:117/121
Pedone 2015	Italy	Telephone + Designed telemedical system	Monitoring	6 months	II-IV	single center	No blinding	Blinded (No subjective outcomes were measured)	everyday: measure bodyweight once, blood pressure and heart rate twice, SpO2 three times a day	ambulatory clinic after discharge	The geriatrician evaluated the data received every day.	eHealth group usual care	47 43	79.9(6.8) 79.7(7.8)	22(46.8) 13(30.2)	44.4(12.7) 48.2(13.5)
Jayaram 2017	US	Designed telemedical system	Monitoring	6 months	I-IV	multicentre (33 sites)	No blinding	No blinding	everyday: measure weight and call a toll-free number to answer questions about HF symptoms	after discharge	The clinicians were instucted to contact patients and verify the accuracy of the responses.	eHealth group usual care	756 765	61.2(15.2) 60.8(14.7)	425(56.2) 450(58.8)	515 (68.1) 520 (68.0)
Melin 2018	Sweden	Mobile or tablet app	Monitoring + Education	6 months	II-III	multicentre (3 sites)	No blinding	No blinding	everyday: measure bodyweight; display the current day's dose of diuretics on a tablet computer every 5 days: input the HF symptoms	after discharge hospitalised	No human component.(The screen of tablet alerts patients when detecting a deterioration in health ststus)	eHealth group usual care	32 40	75 (8) 76 (7)	21(66) 28(70)	NA NA
Boyne 2014	Netherlands	Designed telemedical system	Monitoring + Education	12 months	II-IV	multicentre (3 sites)	No blinding	No blinding	everyday: receive preset dialogues and questions about HF symptoms, knowledge and behaviors	ambulatory clinic	Positive answers for symptoms were transferred into a high-risk alert and triggered immediate action by the HF nurse.	eHealth group usual care	197 185	71.0(11.9) 71.9(10.5)	115 (58.4) 111 (60.0)	NA NA
Pekmezaris 2018	US	Designed telemedical system	Monitoring	3 months	I-III	single center	No blinding	No blinding	everyday: transmit vital signs including blood pressure, oxygen saturation rate, weight and pulse/heart rate weekly: attend a scheduled televisit	after discharge	The nurses reviewed vital signs and contacted patients when necessary. Besides, they disscussed HF symptoms during the televisit.	eHealth group usual care	46 58	58.4(15.2) 61.1(15.0)	26(57) 35(60)	<=40%:26/36 41–49%:4/6 >=50%:15/15
Koehler 2011	Germany	Designed telemedical system	Monitoring	median 26 months (min 12 months; max 28 months)	II-III	multicentre (165 sites)	No blinding	Blinded (No subjective outcomes were measured)	everyday: measure the weight, ECG and blood pressure	ambulatory clinic	The telemedical centre physicians contacted patients in accordance with the standard operating procedures in place or when requested by the patient.	eHealth group usual care	354 356	66.9(10.8) 66.9(10.5)	285 (80.5) 292 (82.0)	26.9(5.7) 27.0(5.9)
Dorsch 2021	US	Mobile or tablet app	Mixed interventions	3 months	I-IV	single center	No blinding	Blinded (No subjective outcomes were measured)	everyday: record body weight; complete an 8-question survey within the app with standard education on HF	after discharge hospitalised	The study team contacted participants at 6 and 12 weeks to confirm the clinical outcomes and prompted the participants to complete any survey tasks.	eHealth group usual care	42 41	60.2(9) 62.0(9)	28(66.7) 26(63.4)	37.2(20) 38.8(19)
Sahlin 2022	Sweden	Designed telemedical system	Monitoring + Education	8 months	I-IV	multicentre (7 sites)	No blinding	Blinded (No subjective outcomes were measured)	everyday: register weight, get today's dose of loop diuretics and a brief education about living with HF every 5 days: assess HF symptoms on the screen	ambulatory clinic	No human component.(No monitoring activities by the health care professionals were required after deployment)	eHealth group usual care	58 60	80.0(8) 77.0(11)	39(67.2) 32(53.3)	<=40%:26/27 41–49%:17/13 >=50%:14/20
NA: not available;
NYHA: New York Heart Association Grade;
LVEF: left ventricular ejection fraction;
#Data expressed as mean(SD);
[ ]Data expressed as median[IQR];
* One kind of eHealth intervention in a three-group parallel randomized controlled trial;
** The other kind of eHealth intervention in a three-group parallel randomized controlled trial;
Europe: Austria, Czech Republic, Denmark, Germany, Latvia.
